# Supplementary material for: Gonadocorticoids Have Different Effects on the Expression of Toll-like Receptors When Infected with Various HIV-1 Subtypes
Source: Viruses. 2025 Nov 18;17(11):1512. doi: 10.3390/v17111512 (PMC12656866; doi:10.3390/v17111512)
Supplement: Supplementary file 1 [file viruses-17-01512-s001.zip]

Archive with 4 entries (4 files):
- Supplementary File Figure S1.pdf
- Supplementary File Table S1. HIV-1 isolates Resistance Summaries.xlsx
- Supplementary File Table S2. HIV-1 isolates tropism.xlsx
- Supplementary File Figure S2.pdf
