# Supplementary material for: Gonadocorticoids Have Different Effects on the Expression of Toll-like Receptors When Infected with Various HIV-1 Subtypes
Source: Viruses. 2025 Nov 18;17(11):1512. doi: 10.3390/v17111512 (PMC12656866; doi:10.3390/v17111512)
Supplement: Supplementary file 1 [file viruses-17-01512-s001.zip › Supplementary File Table S1. HIV-1 isolates Resistance Summaries.xlsx]

## Sheet: resistanceSummaries
TableS1. HIV-1 isolates Resistance Summary	Sequence Name	Genes	PI Major	PI Accessory	ATV/r Score	ATV/r Level	DRV/r Score	DRV/r Level	FPV/r Score	FPV/r Level	IDV/r Score	IDV/r Level	LPV/r Score	LPV/r Level	NFV Score	NFV Level	SQV/r Score	SQV/r Level	TPV/r Score	TPV/r Level	NRTI	ABC Score	ABC Level	AZT Score	AZT Level	D4T Score	D4T Level	DDI Score	DDI Level	FTC Score	FTC Level	3TC Score	3TC Level	TDF Score	TDF Level	NNRTI	DOR Score	DOR Level	DPV Score	DPV Level	EFV Score	EFV Level	ETR Score	ETR Level	NVP Score	NVP Level	RPV Score	RPV Level	INSTI Major
	OQ979187	PR,RT,IN	None	None	0	1	0	1	0	1	0	1	0	1	0	1	0	1	0	1	None	0	1	0	1	0	1	0	1	0	1	0	1	0	1	K103N	0	1	0	1	60	5	0	1	60	5	0	1	None
	OQ979188	PR,RT,IN	None	None	0	1	0	1	0	1	0	1	0	1	0	1	0	1	0	1	A62V	5	1	5	1	5	1	5	1	0	1	0	1	5	1	E138A	0	1	15	3	0	1	10	2	0	1	15	3	None
	OQ979192	PR,RT,IN	None	None	0	1	0	1	0	1	0	1	0	1	0	1	0	1	0	1	None	0	1	0	1	0	1	0	1	0	1	0	1	0	1	V179D	0	1	10	2	10	2	10	2	10	2	10	2	None
	OQ979189	PR,RT,IN	None	None	0	1	0	1	0	1	0	1	0	1	0	1	0	1	0	1	None	0	1	0	1	0	1	0	1	0	1	0	1	0	1	None	0	1	5	1	0	1	0	1	0	1	5	1	None
			level	1	susceptible
				2	potential low level resistance
				3	low level resistance
				4	intermediate level resistance
				5	high level resistance
[truncated: 14 more columns]
