# Supplementary material for: Gonadocorticoids Have Different Effects on the Expression of Toll-like Receptors When Infected with Various HIV-1 Subtypes
Source: Viruses. 2025 Nov 18;17(11):1512. doi: 10.3390/v17111512 (PMC12656866; doi:10.3390/v17111512)
Supplement: Supplementary file 1 [file viruses-17-01512-s001.zip › Supplementary File Table S2. HIV-1 isolates tropism.xlsx]

## Sheet: batchResult
Table S2.HIV-1 isolates tropism
	header	V3-LOOP	SUBTYPE	FPR, %
	OQ979187	CIRPGNNTRTSIRIGPGQTFYATGEVIGDTRKAYC	A6	19.6
	OQ979188	C[TI]R[PL][DG]NNTRK[SG][IV]R[ILF]GPGQ[TA]FYA[TP]G[ED]VIGNIR[KNRS]AHC	A6	58.6
	OQ979192	CTRPNNNKRKRITMGPGRVLYTTGQIIGDIRKAHC	B	0.4
	OQ979189	CTRPNNNTRKSIH[IL]APGRAFYATG[DE]IIGDIRQAHC	B	74.9
	FPR	false-positive rate
